# Supplementary material for: Characterization of a New qLTG3–1 Allele for Low-temperature Germinability in Rice from the Wild Species Oryza rufipogon
Source: Rice (N Y). 2020 Feb 5;13:10. doi: 10.1186/s12284-020-0370-2 (PMC7002630; doi:10.1186/s12284-020-0370-2)
Supplement: Supplementary file 2 — Additional file 2: Table S1. List of KRICE_CORE accessions used for low-temperature germinability test. Table S2. Primer list used in this study. [file 12284_2020_370_MOESM2_ESM.xlsx]

## Sheet: TableS1
Table S1. List of KRICE_CORE accessions used for low-temperature germinability test
KNU No.	English name	Origin	Ecotypeb	Haplotype	LTGc (%)
RWG-001	Namseon 52	South Korea	TEJ	Hap2	47.7778
RWG-002	Suweon 159	South Korea	TEJ	Hap2	32.3611
RWG-003	Suweon 255	South Korea	IND(Tongil)	Hap5	91.6667
RWG-004	Suwon 301	South Korea	TEJ	Hap1	40.2778
RWG-005	Suweon 148	South Korea	IND(Tongil)	Hap5	58.1944
RWG-006	CT999351011	Colombia	IND	Hap5	99.1667
RWG-007	RaThailandl	Sri Lanka	Adm	Hap3	22.6389
RWG-008	Tchampa	Iran	Aus	Hap5	0.416667
RWG-010	Jeju collection	South Korea	IND	Hap5	80.8333
RWG-011	Jeju collection	South Korea	TEJ	Hap3	58.8889
RWG-012	Jeju collection	South Korea	TEJ	Hap2	4.02778
RWG-014	KangHwaDo Collection	South Korea	TEJ	Hap3	9.30556
RWG-015	MuAnDo	South Korea	TEJ	Hap3	96.5278
RWG-016	DaDaJo	South Korea	TEJ	Hap3	90.6944
RWG-017	OkChung	South Korea	TEJ	Hap2	2.5
RWG-018	Sando	South Korea	TRJ	Hap3	44.0278
RWG-020	OhRiDo	South Korea	TEJ	Hap2	4.72222
RWG-021	SaDuCho	South Korea	IND	Hap4	64.3056
RWG-022	Sun	South Korea	IND	Hap4	95.6944
RWG-023	HanyangCho	South Korea	Aus	Hap3	7.91667
RWG-024	InBuJiDo	South Korea	TEJ	Hap2	52.0833
RWG-025	BupPanHwa	South Korea	TEJ	Hap2	71.1111
RWG-026	JanMoChal	South Korea	TEJ	Hap3	95.2778
RWG-030	BaekGokNa	South Korea	IND	Hap5	34.1667
RWG-031	MongdonJaeRae	South Korea	Adm	Hap3	0.555556
RWG-032	Agbede	Nigeria	TRJ	Hap3	62.7778
RWG-033	AnbawC7	Myanmar	TEJ	Hap3	38.6111
RWG-034	Bala	India	IND	Hap3	91.1111
RWG-035	Bellardone	France	TEJ	Hap3	33.6111
RWG-036	ChiemChank	Viet Nam	IND	Hap5	97.9167
RWG-037	Dharial	Nepal	Aus	Hap5	14.3056
RWG-039	IR28	Philippines	IND	Hap3	44.8611
RWG-040	Magnolia	United States	TRJ	Hap2	29.3056
RWG-041	Mala	Bangladesh	IND	Hap5	0.555556
RWG-042	Mushkan	Philippines	Aro	Hap3	1.38889
RWG-047	BaekGakWhara	Taiwan	IND	Hap4	46.1111
RWG-048	YangMyun	Taiwan	IND	Hap5	24.7222
RWG-049	BellePantna	U.S.A.	IND	Hap5	35.6944
RWG-050	PyungBook 3	North Korea	TEJ	Hap1	56.3889
RWG-052	Liman Belozernij	Russia	TEJ	Hap3	22.2222
RWG-054	Hatadani	Sri Lanka	IND	Hap4	5
RWG-055	TAI Mochito	Thailand	TRJ	Hap3	12.2222
RWG-056	WoeGakJa	Taiwan	IND	Hap5	58.3333
RWG-057	Upland	Nigeria	TRJ	Hap3	76.6667
RWG-058	Newrex	United States	TRJ	Hap3	31.6667
RWG-059	DanKwangHwaRa	Taiwan	TEJ	Hap2	0
RWG-060	Ohgak	Taiwan	IND	Hap5	32.2222
RWG-061	Binato	Philippines	IND	Hap5	85.5556
RWG-062	Avangard	Uzbekistan	TEJ	Hap3	48.8889
RWG-063	Debzera	Uzbekistan	TEJ	Hap3	33.8889
RWG-064	HawmSupan	Thailand	IND	Hap5	75
RWG-065	SSALByeo 22	South Korea	TEJ	Hap3	43.3333
RWG-067	XI Gua Bai	China	IND	Hap5	97.7778
RWG-068	Yung Yuen Chuen Zim	China	IND	Hap5	75.5556
RWG-069	Keng Chi Ju	China	TEJ	Hap3	72.7778
RWG-070	Qua 77 Wuan Dau	China	IND	Hap4	27.7778
RWG-072	Hsiang Ha Tsan	China	IND	Hap5	92.7778
RWG-073	Chungdo Dongkok 4	South Korea	IND	Hap3	28.8889
RWG-074	Koreayeong 2	South Korea	TEJ	Hap3	28.8889
RWG-076	DanYang 7	South Korea	TEJ	Hap3	31.6667
RWG-078	HwaSung 5	South Korea	TEJ	Hap3	72.2222
RWG-079	Gou 405	Japan	TEJ	Hap1	2.22222
RWG-080	BackSaMi	China	TEJ	Hap2	68.3333
RWG-082	ShaReByeo 611B	South Korea	TEJ	Hap3	0
RWG-083	ShaReByeo 94B	South Korea	TEJ	Hap3	0
RWG-084	ShaReByeo 1631B	South Korea	TEJ	Hap2	0
RWG-085	Milyang 50	South Korea	IND(Tongil)	Hap2	36.1111
RWG-086	Yeongpung Byeo	South Korea	IND(Tongil)	Hap5	74.4444
RWG-087	IRI 336	South Korea	TEJ	Hap1	51.6667
RWG-088	Mihyang Byeo	South Korea	TEJ	Hap2	42.2222
RWG-089	Moroberekan	Guinea	TRJ	Hap3	37.7778
RWG-090	Jeju collection	South Korea	TRJ	Hap3	23.8889
RWG-091	Jeju collection	South Korea	TEJ	Hap2	38.8889
RWG-092	Jeju collection	South Korea	TEJ	Hap1	0.555556
RWG-093	HwyenDaDack	South Korea	TEJ	Hap2	12.2222
RWG-095	PoChunJangMangMaeByoe	South Korea	TEJ	Hap2	40.5556
RWG-096	DongOhByoe	South Korea	TEJ	Hap2	39.4444
RWG-097	SeuRiAnjinBaengIee	South Korea	TEJ	Hap2	46.1111
RWG-098	NeulByoe	South Korea	TRJ	Hap3	59.4444
RWG-099	JuiIpPariByoe	South Korea	TEJ	Hap3	35.5556
RWG-100	JungJongHwa	South Korea	TEJ	Hap2	22.7778
RWG-101	SoDuJo	South Korea	TRJ	Hap3	0.555556
RWG-102	Sando	South Korea	TRJ	Hap3	71.6667
RWG-104	NayngCho	South Korea	TEJ	Hap3	80.5556
RWG-106	BritishHondurasCreale	Honduras	TRJ	Hap3	74.4444
RWG-114	Norin 22	Japan	TEJ	Hap2	31.6667
RWG-117	Sung Pan Tao	China	TEJ	Hap3	62.2222
RWG-118	Tsong Gan Shun	China	IND	Hap5	80
RWG-120	Yang Sha Tsan	China	IND	Hap5	71.6667
RWG-127	Daegu Damti 6-2	South Korea	TEJ	Hap2	41.6667
RWG-128	GueChang	South Korea	TEJ	Hap3	11.1111
RWG-130	ChungSongAengMi	South Korea	TEJ	Hap3	76.6667
RWG-131	SuHyungHanDo	China	IND	Hap5	60.5556
RWG-132	SoJoHwang	China	TRJ	Hap3	42.2222
RWG-133	Namseon 34	South Korea	TEJ	Hap2	68.8889
RWG-134	Namseon 126	South Korea	TEJ	Hap2	56.6667
RWG-135	Milyang 88	South Korea	TEJ	Hap2	50.5556
RWG-136	DuDo	South Korea	TEJ	Hap3	93.8889
				Average	45.3373
				Range	0-99
a KNU number is a serial number used in Kongju National University to define germplasm identity.
b Ecotype was determined by KRICE_CORE set. TEJ = Temperate japonica; TRJ = Tropical japonica;
IND = Indica; IND(Tongil) = Indica Tongil; Aus = Aus; Adm = Admixture; Aro = Aromatic.
c Low-temperature germinability was repregented by germination rate at 6 days after incubation.

## Sheet: TableS2
Table S2. Primer list used in this study
Name		Sequence (5' to 3')	Chr.	Predicted size (bp)	Reference
S103	F	CAGCTAAGCTACCAAAAGCCCA	3	692	Fujino et al. 2008
	R	TTATCAGCCCATTCAGCACGTT	3
qLTG3-1_TTC	F	GCCCTGAACCTCCACTTCTT	3	166	In this study
	R	AACCGCCGCCTCCACCTGAAG	3
qLTG3-1_CGG	F	GCCCTGAACCTCCACTTCTT	3	166	In this study
	R	AACCGCCGCCTCCACCTCCG	3
qLTG3-1_18D	F	GCCCTGAACCTCCACTTCTT	3	208	In this study
	R	CTCCACCGCCTGAACCTC	3
RM60	F	AGTCCCATGTTCCACTTCCG	3	163	McCouch et al. 2002
	R	ATGGCTACTGCCTGTACTAC	3
RM14291	F	CTGAGGAATCGAATTGAGACTCG	3	170	McCouch et al. 2002
	R	ATCAGCAACCAGTCCATTCAGC	3
RM220	F	GGAAGGTAACTGTTTCCAAC	1	123	McCouch et al. 2002
	R	GAAATGCTTCCCACATGTCT	1
CRM22	F	CCTCTGCAGTCAAAGTCACG	1	196	In this study
	R	TGCATGTGCCAGGTTCTAAA	1
RM1553	F	AATTAGAGGGTCCACATGTC	9	160	McCouch et al. 2002
	R	ATTACCCTCATTTTCTACGC	9
RM24712	F	TGAGCACCATGCAATAACTGTCG	9	193	McCouch et al. 2002
	R	CAGTGTTGGTGTGTGGGATTCG	9
Chr10_InDel4	F	GGACAACACTTTACACCAGAATTG	10	174	In this study
	R	TCAAATTATACACTCCCTCTGCTC	10
Predicted size was estimated by Nipponbare reference genome
